# Supplementary material for: Targeting Methionine Metabolism Reveals AMPK-SAMTOR Signaling as a Therapeutic Vulnerability in Prostate Cancer
Source: Biology (Basel). 2025 May 6;14(5):507. doi: 10.3390/biology14050507 (PMC12109162; doi:10.3390/biology14050507)
Supplement: Supplementary file 1 [file biology-14-00507-s001.zip]

Archive with 2 entries (2 files):
- biology-3584047-supplementary Figures S4.pdf
- biology-3584047-supplementary materials Figures S1-S3.pdf
